# Supplementary material for: A Novel Hydroxyapatite/Vitamin B12 Nanoformula for Treatment of Bone Damage: Preparation, Characterization, and Anti-Arthritic, Anti-Inflammatory, and Antioxidant Activities in Chemically Induced Arthritic Rats
Source: Pharmaceuticals (Basel). 2023 Apr 6;16(4):551. doi: 10.3390/ph16040551 (PMC10143295; doi:10.3390/ph16040551)
Supplement: Supplementary file 1 [file pharmaceuticals-16-00551-s001.zip]

Archive with 1 entries (1 files):
- pharmaceuticals-2200918-supplementary.pdf
